# Supplementary material for: Valorization of Bread Waste Hydrolysates and Plant-Based Nitrogen Sources for Mycoprotein Production by Pleurotus salmoneostramineus
Source: Foods. 2026 May 17;15(10):1773. doi: 10.3390/foods15101773 (PMC13206093; doi:10.3390/foods15101773)
Supplement: Supplementary file 1 [file foods-15-01773-s001.zip]

Archive with 1 entries (1 files):
- foods-4284019-supplementary.pdf
